# Supplementary material for: An Imaging-Based LIE Classification for Risk Stratification of Resectability in Pediatric Abdominal Lymphatic Malformations
Source: Children (Basel). 2026 May 26;13(6):739. doi: 10.3390/children13060739 (PMC13297694; doi:10.3390/children13060739)
Supplement: Supplementary file 1 [file children-13-00739-s001.zip]

Archive with 1 entries (1 files):
- children-4307165-supplementary.pdf
